# Supplementary material for: Identification and Treatment of Opioid Withdrawal and Opioid Use Disorder in the Emergency Department
Source: MedEdPORTAL. 2020 May 15;16:10899. doi: 10.15766/mep_2374-8265.10899 (PMC7331957; doi:10.15766/mep_2374-8265.10899)
Supplement: Supplementary file 1 — OUD in the ED Introduction.pptxOUD Case - Facilitator.docxOUD Case - Trainee.docxTest Questions.docxTest Questions Answer Key.docx [file mep_2374-8265.10899-s001.zip]

Archive with 6 entries (6 files):
- A. OUD in the ED Introduction.pptx
- B. OUD Case - Facilitator.docx
- C. OUD Case - Trainee.docx
- D. Test Questions.docx
- E. Test Questions Answer Key.docx
- _Educational_Summary_Report_10899.pdf
